# Supplementary material for: Development of a High-Resolution Acoustic Sensor Based on ZnO Film Deposited by the RF Magnetron Sputtering Method
Source: Materials (Basel). 2021 Nov 14;14(22):6870. doi: 10.3390/ma14226870 (PMC8624261; doi:10.3390/ma14226870)
Supplement: Supplementary file 1 [file materials-14-06870-s001.zip]

Archive with 1 entries (1 files):
- materials-1428554-supplementary.pdf
